# Supplementary material for: Spatial patterns of species richness and nestedness in ant assemblages along an elevational gradient in a Mediterranean mountain range
Source: PLoS One. 2018 Dec 19;13(12):e0204787. doi: 10.1371/journal.pone.0204787 (PMC6300198; doi:10.1371/journal.pone.0204787)
Supplement: S1 Table — IDPlot: plot identification. Survey: G2014 for Guadarrama range in 2014, G2015 for Guadarrama range in 2015 and S2015 for Serrota range in 2015. For each sampling plot we give the elevation (in m), latitude and longitude (UTM, datum European 1950), mean annual rainfall (MeanAnnualRainfall) and air temperature (MeanAnnualTemperature) according to the Atlas Climático Digital de la Península Ibérica (http://opengis.uab.es/wms/iberia/), and maximum and minimum soil) temperatures during sampling periods measured with data loggers buried at ground level (MaximumWeekTemperatureSoil and MinimumWeekTemperatureSoil, respectively). Occurrence of the species in the plots is given in the following columns. (XLSX) [file pone.0204787.s001.xlsx]

## Sheet: TableS1
IDPlot	Survey	elevation	latitude	longitude	MeanAnnualRainfall	MeanAnnualTemperature	MaximumWeekTemperatureSoil	MinimumWeekTemperatureSoil	Aphaenogaster.gibbosa	Aphaenogaster.iberica	Camponotus.aethiops	Camponotus.cruentatus	Camponotus.foreli	Camponotus.piceus	Camponotus.pilicornis	Cataglyphis.iberica	Crematogaster.auberti	Formica.gerardi	Formica.cunicularia	Formica.exsecta	Formica.fusca	Formica.pratensis	Formica.rufibarbis	Goniomma.hispanicum	Iberoformica.subrufa	Lasius.piliferus	Lasius.flavus	Messor.barbarus	Messor.bouvieri	Messor.capitatus	Messor.hispanicus	Myrmica.aloba	Myrmica.xavieri	Plagiolepis.pygmaea	Proformica.nasuta	Solenopsis.sp	Tapinoma.erraticum	Tapinoma.madeirense	Tapinoma.nigerrimum	Temnothorax.sp1	Temnothorax.ibericus	Tetramorium.gr.caespitum	Tetramorium.forte	Tetramorium.semilaeve
G1	G2014	685	4494480	437876	511	14	55.08	17.64	0	1	0	0	1	0	0	1	1	0	0	0	0	0	0	0	0	0	0	1	0	0	0	0	0	0	0	0	0	1	0	0	0	1	0	0
G2	G2014	768	4496549	434821	545	13.8	55.697	18.171	0	1	0	0	1	0	0	1	1	0	0	0	0	0	0	0	0	0	0	1	1	0	1	0	0	0	0	0	0	0	0	0	0	0	0	1
G3	G2014	865	4503515	440394	543	13.4	55.63	17.715	0	1	0	0	1	0	0	1	1	0	0	0	0	0	0	1	0	0	0	1	0	1	1	0	0	1	1	0	1	0	0	0	0	1	1	1
G4	G2014	1012	4506094	435541	584	13	49.2515	16.9985	1	1	0	0	0	0	0	1	1	0	0	0	0	0	0	1	1	0	0	1	1	0	1	0	0	0	1	0	0	1	0	0	0	1	1	1
G5	G2014	1044	4513777	431692	683	11.7	55.067	14.85	0	1	0	1	0	0	0	1	1	0	0	0	0	0	1	1	1	0	0	1	1	1	0	0	0	0	0	0	1	1	0	0	0	1	1	0
G6	G2014	1171	4507982	414145	778	10.8	57.901	13.3645	1	1	0	0	0	0	0	1	1	0	0	0	0	0	0	0	0	0	0	0	0	1	1	0	0	0	1	0	1	0	1	1	0	1	1	1
G7	G2014	1285	4523233	438808	723	10	48.805	12.251	0	1	1	1	0	0	1	1	0	0	0	0	0	1	1	0	1	1	0	0	0	1	0	0	0	0	0	0	1	1	0	0	0	1	0	0
G8	G2014	1330	4511347	416330	886	9.9	52.736	13.364	1	1	1	0	0	1	0	1	1	0	0	0	0	0	0	1	1	0	0	1	1	1	0	0	0	0	0	0	1	1	1	0	0	1	0	0
G9	G2014	1487	4524537	436806	762	9.8	45.7285	11.5275	0	1	0	0	0	0	0	1	0	0	1	0	0	0	0	0	0	1	0	0	0	1	0	0	0	0	1	0	1	0	0	0	1	1	0	0
G10	G2014	1535	4495703	400821	873	10.8	48.121	10.6995	0	1	0	0	0	0	0	1	1	0	0	0	0	0	0	0	0	1	0	0	0	1	0	0	0	0	1	1	0	0	0	0	1	1	0	1
G11	G2014	1675	4496999	400543	892	10.1	50.676	9.3235	0	0	0	0	0	0	0	1	0	0	0	0	0	0	0	0	0	1	0	0	0	0	0	0	0	0	0	0	0	0	1	0	0	0	0	0
G12	G2014	1786	4519838	419833	1090	7.2	35.1415	8.978	0	0	0	0	0	0	0	0	0	0	1	0	0	0	1	0	0	1	0	0	0	0	0	1	0	0	0	0	0	0	0	0	0	1	0	0
G13	G2014	1830	4519012	419076	1113	6.7	36.2985	8.5805	0	0	0	0	0	0	0	0	0	0	0	0	1	0	1	0	0	1	0	0	0	0	0	1	0	0	0	0	0	0	0	0	0	1	0	0
G14	G2014	1920	4519177	418737	1129	6.5	33.77	9.1245	0	0	0	0	0	0	0	0	0	0	0	0	1	0	0	0	0	0	0	0	0	0	0	1	1	0	0	0	0	0	0	0	0	1	0	0
G15	G2014	2026	4520829	419392	1092	6.9	31.7575	8.4315	0	0	0	0	0	0	0	0	0	0	0	0	1	0	0	0	0	1	0	0	0	0	0	0	0	0	0	0	0	0	0	0	0	1	0	0
G16	G2014	2139	4521249	417883	1139	5.2	28.3575	7.4305	0	0	0	0	0	0	0	0	0	0	1	0	1	0	0	0	0	0	0	0	0	0	0	0	0	0	0	0	0	0	0	0	0	1	0	0
G17	G2014	2266	4521128	418676	1135	5.1	36.014	5.291	0	0	0	0	0	0	0	0	0	0	0	1	1	0	0	0	0	0	1	0	0	0	0	0	0	0	0	0	0	0	0	0	0	1	0	0
G18	G2014	2390	4522544	419420	1099	5.5	34.4305	6.115	0	0	0	0	0	0	0	0	0	0	0	0	1	0	0	0	0	0	0	0	0	0	0	0	1	0	0	0	0	0	0	0	0	1	0	0
G1	G2015	685	4494480	437876	511	14	58.609	24.0205	0	1	0	0	1	0	0	1	1	0	0	0	0	0	0	0	0	0	0	1	0	0	0	0	0	0	0	0	0	0	0	1	0	1	0	0
G5	G2015	1044	4513777	431692	683	11.7	55.3585	21.475	0	1	1	0	0	0	0	1	0	0	0	0	0	0	1	0	1	0	0	1	1	1	0	0	0	0	0	0	0	1	0	0	0	1	1	0
G8	G2015	1330	4511347	416330	886	9.9	47.7615	21.951	1	1	1	0	0	1	1	1	1	1	0	0	0	0	0	1	0	0	0	0	1	1	0	0	0	0	0	0	1	0	1	0	0	1	0	0
G12	G2015	1786	4519838	419833	1090	7.2	44.966	14.2735	0	0	0	0	0	0	0	0	0	0	1	0	1	0	0	0	0	1	0	0	0	0	0	1	0	0	0	0	0	0	0	0	0	1	0	0
G15	G2015	2026	4520829	419392	1092	6.9	42.2645	14.277	0	0	0	0	0	0	0	0	0	0	0	0	1	0	0	0	0	1	0	0	0	0	0	0	0	0	0	0	0	0	0	0	0	1	0	0
G18	G2015	2390	4522544	419420	1099	5.5	43.601	14.852	0	0	0	0	0	0	0	0	0	0	0	0	1	0	0	0	0	0	1	0	0	0	0	0	0	0	0	0	0	0	0	0	0	1	0	0
S1	S2015	808.4	4474792	351711	671	13.3	57.486	20.758	1	0	1	0	1	0	0	1	1	0	0	0	0	0	0	1	0	0	0	0	1	1	0	0	0	0	1	0	0	1	0	1	0	1	1	1
S2	S2015	1086	4481333	357653	674	11.2	50.734	22.4775	0	1	0	0	1	0	0	1	1	0	0	0	0	0	0	0	0	0	0	0	1	1	0	0	0	1	0	0	0	1	0	1	0	0	1	1
S3	S2015	1374	4476196	340207	912	10.3	49.0425	17.6645	1	1	1	0	0	0	0	1	1	0	0	0	0	0	0	0	0	0	0	0	0	1	0	0	0	1	1	1	0	1	0	1	0	1	1	0
S4	S2015	1646	4482790	326465	909	9	54.486	12.4025	0	0	0	0	0	0	0	1	1	0	0	0	0	0	0	0	0	1	0	0	0	0	0	0	0	0	0	0	0	0	0	0	0	1	0	0
S5	S2015	2000	4482788	323719	888	8.2	45.715	10.6995	0	0	0	0	0	0	0	0	0	0	0	0	0	0	0	0	0	0	0	0	0	0	0	0	0	0	1	0	0	0	0	0	0	1	0	0
S6	S2015	2286	4485467	323944	932	5.9	37.2195	9.718	0	0	0	0	0	0	0	0	0	0	0	0	1	0	0	0	0	0	0	0	0	0	0	0	0	0	0	0	1	0	0	0	0	1	0	0
